# Supplementary material for: Efficacy and Safety of TiNO-Coated Stents versus Drug-Eluting Stents in Acute Coronary Syndrome: Systematic Literature Review and Meta-Analysis
Source: Biomedicines. 2022 Dec 7;10(12):3159. doi: 10.3390/biomedicines10123159 (PMC9775300; doi:10.3390/biomedicines10123159)
Supplement: Supplementary file 1 [file biomedicines-10-03159-s001.zip]

Archive with 1 entries (1 files):
- biomedicines-1986514-supplementary.pdf
